# Supplementary material for: NSC95397 Is a Novel HIV-1 Latency-Reversing Agent
Source: Viruses. 2024 Nov 16;16(11):1783. doi: 10.3390/v16111783 (PMC11599149; doi:10.3390/v16111783)
Supplement: Supplementary file 1 [file viruses-16-01783-s001.zip]

Archive with 1 entries (1 files):
- viruses-3286261-supplementary.pdf
